# Supplementary material for: Mucin and Agitation Shape Predation of Escherichia coli by Lytic Coliphage
Source: Microorganisms. 2023 Feb 17;11(2):508. doi: 10.3390/microorganisms11020508 (PMC9966288; doi:10.3390/microorganisms11020508)
Supplement: Supplementary file 1 [file microorganisms-11-00508-s001.zip]

Archive with 2 entries (2 files):
- microorganisms-2122487-supplementary.pdf
- microorganisms-2122487-supplementary.xlsx
