# Supplementary material for: Mucin and Agitation Shape Predation of Escherichia coli by Lytic Coliphage
Source: Microorganisms. 2023 Feb 17;11(2):508. doi: 10.3390/microorganisms11020508 (PMC9966288; doi:10.3390/microorganisms11020508)
Supplement: Supplementary file 1 [file microorganisms-11-00508-s001.zip › microorganisms-2122487-supplementary.xlsx]

## Sheet: T4_brief
NOTE: Data associated with "LB" conditions represent bacterial growth in the absence of mucin regardless of the associated percent mucin the data is listed under
		Area covered in sample:
121721_3hr	Total measured area	0.5% Mucin	1% Mucin	2% Mucin	4% Mucin		Percentage of growth within total measured area:						0.5% Mucin	1% Mucin	2% Mucin	4% Mucin		Fold Change relative to bacterial growth in LB alone:					0.5% Mucin	1% Mucin	2% Mucin	4% Mucin
LB (no phage)	936584	347497	415335	217726	198528								37.1026	44.3457	23.2468	21.197							1	1	1	1
mucin (no phage)		441989	468036	305032	187863								47.1916	49.9727	32.5686	20.0583							1.27192	1.12689	1.40099	0.94628
LB + MOI 1		276868	293097	232427	161464								29.5615	31.2943	24.8165	17.2397							0.796749	0.705688	1.06752	0.813306
Mucin + MOI 1		257592	207082	191684	226028								27.5034	22.1103	20.4663	24.1332							0.741278	0.49859	0.880391	1.13852
LB + MOI 100		108794	96806	40243	107074								11.616	10.3361	4.29678	11.4324							0.313079	0.233079	0.184833	0.53934
Mucin + MOI 100		158815	160205	44674	141358								16.9568	17.1052	4.76989	15.0929							0.457026	0.385725	0.205184	0.712031
LB (no phage)		292423	257479	239096	159342								31.2223	27.4913	25.5285	17.0131							1	1	1	1
mucin (no phage)		385493	486586	295179	234376								41.1595	51.9533	31.5166	25.0246							1.31827	1.88981	1.23456	1.4709
LB + MOI 1		207072	206185	174802	136541								22.1093	22.0146	18.6638	14.5786							0.708125	0.800784	0.731095	0.856905
Mucin + MOI 1		228554	204571	219493	192181								24.4029	21.8422	23.4355	20.5194							0.781587	0.794515	0.918012	1.20609
LB + MOI 100		67506	95553	126997	69029								7.20768	10.2023	13.5596	7.37029							0.230851	0.37111	0.531155	0.433213
Mucin + MOI 100		161585	156486	193654	136551								17.2526	16.7082	20.6766	14.5797							0.552573	0.607762	0.809942	0.856968
LB (no phage)		429855	438653	357861	241934								45.896	46.8354	38.2092	25.8315							1	1	1	1
mucin (no phage)		500668	468253	415214	245633								53.4568	49.9958	44.3328	26.2265							1.16474	1.06748	1.16027	1.01529
LB + MOI 1		233000	239985	261768	165782								24.8776	25.6234	27.9492	17.7007							0.542043	0.547095	0.73148	0.685236
Mucin + MOI 1		327873	332175	437314	292978								35.0073	35.4667	46.6924	31.2816							0.762753	0.757261	1.22202	1.21098
LB + MOI 100		119696	133126	112490	104225								12.7801	14.214	12.0107	11.1282							0.278457	0.303488	0.31434	0.430799
Mucin + MOI 100		156389	195096	306747	156667								16.6978	20.8306	32.7517	16.7275							0.363818	0.444762	0.857168	0.647561
		Area covered in sample:
121621_3hr	Total measured area	0.5% Mucin	1% Mucin	2% Mucin	4% Mucin		Percentage of growth within total measured area:						0.5% Mucin	1% Mucin	2% Mucin	4% Mucin		Fold Change relative to bacterial growth in LB alone:					0.5% Mucin	1% Mucin	2% Mucin	4% Mucin
LB (no phage)	936584	512808	300453		388281								54.753	32.0797		41.4571							1	1		1
mucin (no phage)		429815	431564		354890								45.8918	46.0785		37.892							0.83816	1.43638		0.914003
LB + MOI 1		333764	349480		362247								35.6363	37.3143		38.6775							0.650856	1.16318		0.932951
Mucin + MOI 1		228039	317479		365386								24.3479	33.8975		39.0126							0.444687	1.05667		0.941035
LB + MOI 100		177831	229240		299390								18.9872	24.4762		31.9662							0.346779	0.762981		0.771065
Mucin + MOI 100		72083	34536		386893								7.69637	3.68744		41.3089							0.140565	0.114946		0.996425
LB (no phage)		235523	456730	285325	339817								25.147	48.7655	30.4644	36.2826							1	1	1	1
mucin (no phage)		278339	655571	441122	294739								29.7185	69.996	47.099	31.4696							1.18179	1.43536	1.54603	0.867346
LB + MOI 1		200842	255977	225874	437119								21.4441	27.3309	24.1168	46.6716							0.852749	0.560456	0.791638	1.28634
Mucin + MOI 1		184868	410725	308012	391163								19.7385	43.8535	32.8867	41.7649							0.784925	0.899273	1.07951	1.1511
LB + MOI 100		129915	119369	123133	259162								13.8712	12.7451	13.147	27.671							0.551602	0.261356	0.431553	0.762652
Mucin + MOI 100		99195	50885	contamntn	377247								10.5911	5.43304		40.279							0.421169	0.111412		1.11015
LB (no phage)		442264		377938	364757								47.221		40.3528	38.9455							1		1	1
mucin (no phage)		547859		413796	405053								58.4954		44.1814	43.2479							1.23876		1.09488	1.11047
LB + MOI 1		335724		240905	373799								35.8456		25.7217	39.9109							0.759103		0.637419	1.02479
Mucin + MOI 1		454284		421532	438840								48.5044		45.0074	46.8554							1.02718		1.11535	1.2031
LB + MOI 100		127782		246606	339418								13.6434		26.3304	36.24							0.288927		0.652504	0.930532
Mucin + MOI 100		179776		339567	411098								19.1949		36.2559	43.8933							0.40649		0.898473	1.12705
		Area covered in sample:
112721_3hr	Total measured area	0.5% Mucin	1% Mucin	2% Mucin	4% Mucin		Percentage of growth within total measured area:						0.5% Mucin	1% Mucin	2% Mucin	4% Mucin		Fold Change relative to bacterial growth in LB alone:					0.5% Mucin	1% Mucin	2% Mucin	4% Mucin
LB (no phage)	936584	310186	260259	128110	148868								33.1189	27.7881	13.6784	15.8948							1	1	1	1
mucin (no phage)		286453	284514	146144	140087								30.5849	30.3778	15.6039	14.9572							0.923488	1.0932	1.14077	0.941015
LB + MOI 1		219342	231735	176025	157747								23.4194	24.7426	18.7944	16.8428							0.707131	0.890401	1.37401	1.05964
Mucin + MOI 1		233141	212305	192386	147615								24.8927	22.668	20.5412	15.761							0.751617	0.815745	1.50173	0.991583
LB + MOI 100		186800	159482	217261	192928								19.9448	17.0281	23.1972	20.5991							0.602219	0.612782	1.69589	1.29597
Mucin + MOI 100		157060	164993	196448	164525								16.7695	17.6165	20.9749	17.5665							0.506341	0.633957	1.53343	1.10517
LB (no phage)		229764	202467	139230	138205								24.5321	21.6176	14.8657	14.7563							1	1	1	1
mucin (no phage)		322504	201078	117956	125288								34.4341	21.4693	12.5943	13.3771							1.40363	0.99314	0.847202	0.906537
LB + MOI 1		194094	162772	150817	156856								20.7236	17.3793	16.1029	16.7477							0.844754	0.803943	1.08322	1.13495
Mucin + MOI 1		180368	138780	139859	126096								19.2581	14.8177	14.9329	13.4634							0.785014	0.685445	1.00452	0.912384
LB + MOI 100		161328	117513	168591	138933								17.2252	12.547	18.0006	14.834							0.702147	0.580406	1.21088	1.00527
Mucin + MOI 100		160696	151776	168718	153098								17.1577	16.2053	18.0142	16.3464							0.699396	0.749633	1.21179	1.10776
LB (no phage)		315930	192858	59487	118322								33.7322	20.5916	6.35149	12.6334							1	1	1	1
mucin (no phage)		310379	262424	176976	124497								33.1395	28.0193	18.8959	13.2927							0.98243	1.36071	2.97504	1.05219
LB + MOI 1		220889	190791	67495	114675								23.5845	20.3709	7.20651	12.244							0.699171	0.989282	1.13462	0.969177
Mucin + MOI 1		269827	163827	98593	134636								28.8097	17.492	10.5269	14.3752							0.854072	0.84947	1.65739	1.13788
LB + MOI 100		180213	113062	77424	167168								19.2415	12.0717	8.26664	17.8487							0.570421	0.586245	1.30153	1.41282
Mucin + MOI 100		193022	141196	132028	159663								20.6091	15.0756	14.0968	17.0474							0.610964	0.732124	2.21944	1.34939
LB (no phage)			140041		119870									14.9523		12.7986								1		1
mucin (no phage)			121735		118381									12.9978		12.6397								0.869281		0.987578
LB + MOI 1			85980		125853									9.18017		13.4374								0.613963		1.04991
Mucin + MOI 1			87391		141941									9.33082		15.1552								0.624039		1.18412
LB + MOI 100			58430		126424									6.23863		13.4984								0.417235		1.05468
Mucin + MOI 100			71172		154640									7.5991		16.5111								0.508223		1.29006

## Sheet: Phi_brief
NOTE: Data associated with "LB" conditions represent bacterial growth in the absence of mucin regardless of the associated percent mucin the data is listed under
		Area covered in sample:
020822_3hr	Total measured area	0.5% Mucin	1% Mucin	2% Mucin	4% Mucin		Percentage of growth within total measured area:						0.5% Mucin	1% Mucin	2% Mucin	4% Mucin		Fold Change relative to bacterial growth in LB alone:					0.5% Mucin	1% Mucin	2% Mucin	4% Mucin
LB (no phage)	242820	40332	49720	55476	77455								16.6098	20.4761	22.8466	31.8981							1	1	1	1
mucin (no phage)		38015	40798	61264	51445								15.6556	16.8017	25.2302	21.1865							0.942552	0.820555	1.10433	0.664192
LB + MOI 1		35995	37409	41008	50391								14.8237	15.4061	16.8882	20.7524							0.892468	0.752393	0.739203	0.650584
Mucin + MOI 1		26734	39100	41010	49405								11.0098	16.1025	16.8891	20.3463							0.662848	0.786404	0.739239	0.637854
LB + MOI 100		16897	15188	12667	15169								6.95865	6.25484	5.21662	6.24701							0.418948	0.305471	0.228333	0.195843
Mucin + MOI 100		15786	17121	19472	22666								6.50111	7.0509	8.01911	9.33449							0.391401	0.344348	0.350999	0.292634
LB (no phage)		30521	42775	56120	63126								12.5694	17.6159	23.1118	25.997							1	1	1	1
mucin (no phage)		38897	35821	64883	61315								16.0189	14.7521	26.7206	25.2512							1.27443	0.837428	1.15615	0.971311
LB + MOI 1		36757	26720	38699	40048								15.1376	11.004	15.9373	16.4929							1.20432	0.624664	0.689576	0.634414
Mucin + MOI 1		33711	28519	47481	39581								13.8831	11.7449	19.554	16.3006							1.10452	0.666721	0.846062	0.627016
LB + MOI 100		11181	9169	14814	10290								4.60465	3.77605	6.10082	4.23771							0.366338	0.214354	0.26397	0.163007
Mucin + MOI 100		17014	16668	25153	23510								7.00684	6.86434	10.3587	9.68207							0.557452	0.389667	0.4482	0.37243
LB (no phage)		37720	51600	63062	60346								15.5341	21.2503	25.9707	24.8522							1	1	1	1
mucin (no phage)		47852	57263	58298	67621								19.7068	23.5825	24.0087	27.8482							1.26861	1.10975	0.924455	1.12055
LB + MOI 1		54801	37835	46391	43290								22.5686	15.5815	19.1051	17.828							1.45284	0.733236	0.735641	0.717363
Mucin + MOI 1		39879	48718	67172	59624								16.4233	20.0634	27.6633	24.5548							1.05724	0.944147	1.06517	0.988036
LB + MOI 100		19796	6505	20121	17794								8.15254	2.67894	8.28638	7.32806							0.524814	0.126066	0.319067	0.294866
Mucin + MOI 100		26413	9409	18015	29646								10.8776	3.87489	7.41908	12.209							0.700239	0.182345	0.285671	0.491267
		Area covered in sample:
042222_3hr	Total measured area	0.5% Mucin	1% Mucin	2% Mucin	4% Mucin		Percentage of growth within total measured area:						0.5% Mucin	1% Mucin	2% Mucin	4% Mucin		Fold Change relative to bacterial growth in LB alone:					0.5% Mucin	1% Mucin	2% Mucin	4% Mucin
LB (no phage)	1131016	336235	531463	407833	343341								29.7286	46.9899	36.059	30.3569							1
mucin (no phage)
LB + MOI 1		337319											29.8244										1.00322
Mucin + MOI 1		337677	350442	374943	350674								29.8561	30.9847	33.151	31.0052							1.00429	1.04225	1.11512	1.04294
LB + MOI 100		94959											8.3959										0.282419	0	0	0
Mucin + MOI 100		101598	31093	35918	47336								8.9829	2.74912	3.17573	4.18526							0.302164	0.092474	0.106824	0.140782
LB (no phage)		356604											31.5295										1
mucin (no phage)
LB + MOI 1		212463											18.7851										0.595795
Mucin + MOI 1		249239	362061	343041	435879								22.0367	32.012	30.3303	38.5387							0.698924	1.0153	0.961966	1.22231
LB + MOI 100		128827											11.3904										0.361261
Mucin + MOI 100		97645	39749	67603	141478								8.63339	3.51445	5.97719	12.5089							0.273819	0.111465	0.189574	0.396737
LB (no phage)		367675											32.5084										1
mucin (no phage)
LB + MOI 1		360227											31.8499										0.979743
Mucin + MOI 1		212502	274229	340444	315913								18.7886	24.2463	30.1007	27.9318							0.577962	0.745846	0.925937	0.859218
LB + MOI 100		91782											8.115										0.249628
Mucin + MOI 100		113097	74937	28554	89203								9.99959	6.62564	2.52463	7.88698							0.3076	0.203813	0.077661	0.242614
LB (no phage)
mucin (no phage)
LB + MOI 1
Mucin + MOI 1		305560	342132	404070	450186								27.0164	30.25	35.7263	39.8037							0.856861	0.959417	1.13311	1.26243
LB + MOI 100
Mucin + MOI 100		164985	44209	63777	39789								14.5873	3.90879	5.63891	3.51799							0.462656	0.123972	0.178845	0.111578
LB (no phage)
mucin (no phage)
LB + MOI 1
Mucin + MOI 1		434067	295716	393278	440413								38.3785	26.146	34.7721	38.9396							1.21722	0.829256	1.10284	1.23502
LB + MOI 100
Mucin + MOI 100		59164	31464	82183	27311								5.23105	2.78192	7.2663	2.41473							0.16591	0.0882323	0.23046	0.0765864
LB (no phage)
mucin (no phage)
LB + MOI 1
Mucin + MOI 1		349615	342864	562879	543852								30.9116	30.3147	49.7676	48.0853							0.980401	0.96147	1.57844	1.52509
LB + MOI 100
Mucin + MOI 100		14542	35477	20026	73876								1.28575	3.13674	1.77062	6.53183							0.0407791	0.0994857	0.0561575	0.207165
LB (no phage)
mucin (no phage)
LB + MOI 1
Mucin + MOI 1		385555	389639	460691	602141								34.0893	34.4504	40.7325	53.2389							1	1.01059	1.19488	1.56175
LB + MOI 100
Mucin + MOI 100		30511	19912	13878	36999								2.69766	1.76054	1.22704	3.27131							0	0	0	0
		Area covered in sample:
2022-04-01	Total measured area	1% mucin					Percentage of growth within total measured area:							1% mucin				Fold Change relative to bacterial growth in LB alone:						1% mucin
LB (no phage)	77452	31636												40.8459										1
mucin (no phage)
LB + MOI 1
Mucin + MOI 1
LB + MOI 100		434												0.560347										0.0137185
Mucin + MOI 100		1170												1.51061										0.0369832
LB (no phage)		18049												23.3035										1
mucin (no phage)
LB + MOI 1
Mucin + MOI 1
LB + MOI 100		1935												2.49832										0.107208
Mucin + MOI 100		4595												5.93271										0.254585
LB (no phage)		32524												41.9925										1
mucin (no phage)
LB + MOI 1
Mucin + MOI 1
LB + MOI 100		1122												1.44864										0.0344976
Mucin + MOI 100		1488												1.92119										0.0457508
LB (no phage)		21457												27.7036										1
mucin (no phage)
LB + MOI 1
Mucin + MOI 1
LB + MOI 100		3476												4.48794										0.161998
Mucin + MOI 100		1618												2.08904										0.0754066

## Sheet: static
NOTE: Data associated with "LB" conditions represent bacterial growth in the absence of mucin regardless of the associated percent mucin the data is listed under
PhiX		Area covered in sample:
021822_3hr_PhiX	Total measured area	0.5% Mucin	1% Mucin	2% Mucin	4% Mucin			Percentage of growth within total measured area:					0.5% Mucin	1% Mucin	2% Mucin	4% Mucin		Fold Change relative to bacterial growth in LB alone:	0.5% Mucin	1% Mucin	2% Mucin	4% Mucin								0.005	0.01	0.02	0.04
LB (no phage)	1452700	413871											28.4898						1
mucin (no phage)		480288	468361	449364	377933								33.0617	32.2407	30.933	26.0159			1.16048	1.13166	1.08576	0.913166
LB + MOI 1
Mucin + MOI 1
LB + MOI 100		27211											1.87313						0.0657475
Mucin + MOI 100		66988	81221	118953	132038								4.61128	5.59104	8.18841	9.08914			0.161857	0.196247	0.287416	0.319032
LB (no phage)		372295											25.6278						1
mucin (no phage)		443378	387438	453712	342214								30.521	26.6702	31.2323	23.5571			1.19093	1.04067	1.21869	0.919201
LB + MOI 1
Mucin + MOI 1
LB + MOI 100		74552											5.13196						0.20025
Mucin + MOI 100		96565	41022	69403	127568								6.64728	2.82385	4.77752	8.78144			0.259378	0.110187	0.186419	0.342653
LB (no phage)		493589											33.9774						1
mucin (no phage)		428407	483320	459000	432466								29.4904	33.2705	31.5963	29.7698			0.867943	0.979195	0.929923	0.876166
LB + MOI 1
Mucin + MOI 1
LB + MOI 100	1078800	50307											4.66324						0.137245
Mucin + MOI 100		54850	61311	145104	153580								5.08435	4.22049	9.98857	10.572			0.149639	0.124215	0.293977	0.31115
T4		Area covered in sample:
021822_3hr_T4	Total measured area	0.5% Mucin	1% Mucin	2% Mucin	4% Mucin			Percentage of growth within total measured area:					0.5% Mucin	1% Mucin	2% Mucin	4% Mucin		Fold Change relative to bacterial growth in LB alone:	0.5% Mucin	1% Mucin	2% Mucin	4% Mucin
LB (no phage)	1452700	450247											30.9938						1
mucin (no phage)		517899	454189	526363	324539								35.6508	31.2652	36.2334	22.3404			1.15026	1.00876	1.16905	0.720802
LB + MOI 1
Mucin + MOI 1
LB + MOI 100		247495											17.0369						0.549687
Mucin + MOI 100		199658	166278	232821	234694								13.7439	11.4461	16.0268	16.1557			0.443441	0.369304	0.517096	0.521256
LB (no phage)		401219											27.6188						1
mucin (no phage)		397028	516134	587725	336329								27.3304	35.5293	40.4574	23.152			0.989554	1.28641	1.46485	0.838268
LB + MOI 1
Mucin + MOI 1
LB + MOI 100		264836											18.2306						0.660078
Mucin + MOI 100		245869	233490	248423	223438								16.925	16.0728	17.1008	15.3809			0.612805	0.581952	0.619171	0.556898
LB (no phage)		456424											31.419						1
mucin (no phage)		502452	862205	432614	439915								34.5875	59.3519	29.78	30.2826			1.10084	1.88904	0.947834	0.96383
LB + MOI 1
Mucin + MOI 1
LB + MOI 100		187796											12.9274						0.411451
Mucin + MOI 100		94971	86698	80853	293258								6.53755	5.96806	5.56571	20.1871			0.208076	0.189951	0.177144	0.642512
PhiX		Area covered in sample:
041422_3hr_PhiX	Total measured area	0.5% Mucin	1% Mucin	2% Mucin	4% Mucin			Percentage of growth within total measured area:					0.5% Mucin	1% Mucin	2% Mucin	4% Mucin		Fold Change relative to bacterial growth in LB alone:	0.5% Mucin	1% Mucin	2% Mucin	4% Mucin
LB (no phage)	1270800	245361											19.3076						1
mucin (no phage)
LB + MOI 1		151695											11.937						0.618252
Mucin + MOI 1		202416	172949	105865	170018								15.9282	13.6095	8.33058	13.3788			0.824972	0.704876	0.431466	0.69293
LB + MOI 100		64965											5.11213						0.264773
Mucin + MOI 100		84801	113282	49297	56899								6.67304	7.79803	3.39347	3.91678			0.345617	0.403884	0.175758	0.202862
LB (no phage)		236174											18.5847						1
mucin (no phage)
LB + MOI 1		172775											13.5958						0.731558
Mucin + MOI 1		214481	218412	100875	53984								16.8776	17.187	7.93791	4.24803			0.908148	0.924793	0.427122	0.228577
LB + MOI 100		37835											2.97726						0.1602
Mucin + MOI 100		68921	124648	29185	24313								5.42343	9.80862	2.29658	1.9132			0.291823	0.52778	0.123574	0.102945
LB (no phage)		185497											14.5969						1
mucin (no phage)
LB + MOI 1		236234											18.5894						1.27352
Mucin + MOI 1		279199	207685	55057	25272								21.9703	16.3429	4.33247	1.98867			1.50514	1.11961	0.296808	0.136239
LB + MOI 100		81767											6.43429						0.4408
Mucin + MOI 100		51791	116264	34033	80395								4.07546	9.14888	2.67808	6.32633			0.279201	0.62677	0.183469	0.433403
T4		Area covered in sample:
041422_3hr_T4	Total measured area	0.5% Mucin	1% Mucin	2% Mucin	4% Mucin			Percentage of growth within total measured area:					0.5% Mucin	1% Mucin	2% Mucin	4% Mucin		Fold Change relative to bacterial growth in LB alone:	0.5% Mucin	1% Mucin	2% Mucin	4% Mucin
LB (no phage)	1270800	249197											19.6095						1
mucin (no phage)
LB + MOI 1		224315											17.6515						0.900151
Mucin + MOI 1		134593	196209	110102	53680								10.5912	15.4398	8.66399	4.22411			0.540107	0.787365	0.441827	0.215412
LB + MOI 100		117298											9.23025						0.470704
Mucin + MOI 100		172535	114312	44908	34992								13.5769	8.99528	3.53384	2.75354			0.692364	0.458721	0.180211	0.140419
LB (no phage)		231713											18.2336						1
mucin (no phage)
LB + MOI 1		176315											13.8743						0.76092
Mucin + MOI 1		177859	184522	98685	87368								13.9958	14.5201	7.76558	6.87504			0.767583	0.796339	0.425893	0.377053
LB + MOI 100		113598											8.93909						0.490253
Mucin + MOI 100		151379	148606	48860	68852								11.9121	11.6939	3.84482	5.418			0.653304	0.641336	0.210864	0.297143
LB (no phage)		165506											13.0238						1
mucin (no phage)
LB + MOI 1		158826											12.4981						0.959639
Mucin + MOI 1		177282	89136	91552	65510								13.9504	7.01416	7.20428	5.15502			1.07115	0.538567	0.553164	0.395816
LB + MOI 100		77040											6.06232						0.465482
Mucin + MOI 100		158949	166668	57166	46063								12.5078	13.1152	4.49843	3.62472			0.960382	1.00702	0.345401	0.278316
PhiX		Area covered in sample:
041422_3hr_PhiX	Total measured area	0.5% Mucin	1% Mucin	2% Mucin	4% Mucin			Percentage of growth within total measured area:					0.5% Mucin	1% Mucin	2% Mucin	4% Mucin		Fold Change relative to bacterial growth in LB alone:	0.5% Mucin	1% Mucin	2% Mucin	4% Mucin
LB (no phage)	1131016	305354											26.9982						1
mucin (no phage)
LB + MOI 1		253272											22.3933						0.829437
Mucin + MOI 1		291734	259462	251492	182478								25.794	22.9406	22.2359	16.134			0.955396	0.849709	0.823608	0.597595
LB + MOI 100		78381											6.93014						0.256689
Mucin + MOI 100		79007	44989	38997	103212								6.98549	3.97775	3.44796	9.1256			0.258739	0.147334	0.127711	0.338008
LB (no phage)		265125											23.4413						1
mucin (no phage)
LB + MOI 1		336198											29.7253						1.26807
Mucin + MOI 1		258043	354661	285544	259404								22.8152	31.3577	25.2467	22.9355			0.973288	1.33771	1.07702	0.978421
LB + MOI 100		62498											5.52583						0.23573
Mucin + MOI 100		71586	74309	57630	155124								6.32935	6.57011	5.09542	13.7155			0.270008	0.280279	0.217369	0.585098
LB (no phage)		265902											23.51						1
mucin (no phage)
LB + MOI 1		296828											26.2444						1.11631
Mucin + MOI 1		343959	321790	368262	330346								30.4115	28.4514	32.5603	29.2079			1.29356	1.21018	1.38495	1.24236
LB + MOI 100		82384											7.28407						0.309828
Mucin + MOI 100		69123	40634	8477	186690								6.11158	3.5927	0.749503	16.5064			0.259957	0.152816	0.0318802	0.702101
T4		Area covered in sample:
041422_3hr_T4	Total measured area	0.5% Mucin	1% Mucin	2% Mucin	4% Mucin			Percentage of growth within total measured area:					0.5% Mucin	1% Mucin	2% Mucin	4% Mucin		Fold Change relative to bacterial growth in LB alone:	0.5% Mucin	1% Mucin	2% Mucin	4% Mucin
LB (no phage)	1131016	326852											28.899						1
mucin (no phage)
LB + MOI 1		258706											22.8738						0.791508
Mucin + MOI 1		247633	262085	369386	227168								21.8947	23.1725	32.6597	20.0853			0.75763	0.801846	1.13013	0.695018
LB + MOI 100		153002											13.5278						0.468108
Mucin + MOI 100		152288	190117	273676	211767								13.4647	16.8094	24.1974	18.7236			0.465923	0.581661	0.837309	0.647899
LB (no phage)		290441											25.6797						1
mucin (no phage)
LB + MOI 1		256137											22.6466						0.88189
Mucin + MOI 1		248809	192057	181521	214162								21.9987	16.9809	16.0494	18.9354			0.856659	0.66126	0.624984	0.737368
LB + MOI 100		133707											11.8218						0.460359
Mucin + MOI 100		105313	80248	126695	222148								9.31136	7.09521	11.2019	19.6415			0.362597	0.276297	0.436216	0.764864
LB (no phage)		356490											31.5194						1
mucin (no phage)
LB + MOI 1		268938											23.7784						0.754405
Mucin + MOI 1		268542	183972	173428	165007								23.7434	16.2661	15.3338	14.5893			0.753295	0.516065	0.486488	0.462866
LB + MOI 100		155663											13.7631						0.436655
Mucin + MOI 100		172570	117655	235695	200795								15.258	10.4026	20.8392	17.7535			0.484081	0.330037	0.661155	0.563256
T4		Area covered in sample:
T4_1%	Total measured area	1% mucin	1% mucin	1% mucin	1% mucin	1% mucin	1% mucin	Percentage of growth within total measured area:				1% mucin	1% mucin	1% mucin	1% mucin	1% mucin	1% mucin	Fold Change relative to bacterial growth in LB alone:	1% mucin	1% mucin	1% mucin	1% mucin	1% mucin	1% mucin
LB (no phage)	40484	12503	11826	13706	12804	11589	9714					30.8838	29.2115	33.8554	31.6273	28.6261	23.9947		1	1	1	1	1	1
mucin (no phage)
LB + MOI 1
Mucin + MOI 1
LB + MOI 100
Mucin + MOI 100		7782	6113	8221	6005	4233	6057					19.2224	15.0998	20.3068	14.833	10.456	14.9615		0.622411	0.516912	0.59981	0.468994	0.36526	0.623533
PhiX		Area covered in sample:
	Total measured area	1% mucin	1% mucin	1% mucin	1% mucin	1% mucin	1% mucin					1% mucin	1% mucin	1% mucin	1% mucin	1% mucin	1% mucin		1% mucin	1% mucin	1% mucin	1% mucin	1% mucin	1% mucin
LB (no phage)	40484	9444	9415	8794	10412	10253	12376					23.3277	23.2561	21.7222	25.7188	25.3261	30.5701		1	1	1	1	1	1
mucin (no phage)
LB + MOI 1
Mucin + MOI 1
LB + MOI 100
Mucin + MOI 100		1308	1741	1688	2152	1137	1842					3.23091	4.30046	4.16955	5.31568	2.80852	4.54995		0.138501	0.184918	0.191949	0.206685	0.110894	0.148836
		Area covered in sample:
2022-04-01	Total measured area	1% mucin						Percentage of growth within total measured area:					1% mucin					Fold Change relative to bacterial growth in LB alone:			1% mucin
LB (no phage)	76472	31010											40.5508								1
mucin (no phage)
LB + MOI 1
Mucin + MOI 1
LB + MOI 100		1261											1.64897								0.0406643
Mucin + MOI 100		4964											6.49126								0.160077
LB (no phage)		21391											27.9723								1
mucin (no phage)
LB + MOI 1
Mucin + MOI 1
LB + MOI 100		1890											2.47149								0.0883549
Mucin + MOI 100		408											0.533529								0.0190734
LB (no phage)		26787											35.0285								1
mucin (no phage)
LB + MOI 1
Mucin + MOI 1
LB + MOI 100		1266											1.65551								0.0472617
Mucin + MOI 100		1138											1.48813								0.0424833
LB (no phage)		21270											27.8141								1
mucin (no phage)
LB + MOI 1
Mucin + MOI 1
LB + MOI 100		2708											3.54117								0.127315
Mucin + MOI 100		4228											5.52882								0.198778

## Sheet: constant
NOTE: Data associated with "LB" conditions represent bacterial growth in the absence of mucin regardless of the associated percent mucin the data is listed under
PhiX		Area covered in sample:
031722_3hr_PhiX	Total measured area	0.5% Mucin	1% Mucin	2% Mucin	4% Mucin	Percentage of growth within total measured area:	0.5% Mucin	1% Mucin	2% Mucin	4% Mucin		Fold Change relative to bacterial growth in LB alone:	0.5% Mucin	1% Mucin	2% Mucin	4% Mucin
LB (no phage)	241957	58345					24.1138						1
mucin (no phage)		64699	79307	77573	64686		26.7399	32.7773	32.0607	26.7345			1.1089	1.35928	1.32956	1.10868
LB + MOI 1		38965					16.1041						0.667838
Mucin + MOI 1		52032	74200	74308	70072		21.5046	30.6666	30.7112	28.9605			0.891799	1.27175	1.2736	1.20099
LB + MOI 100		6369					2.63229						0.109161
Mucin + MOI 100		11681	11095	5443	20913		4.82772	4.58553	2.24957	8.64327			0.200206	0.190162	0.0932899	0.358437
LB (no phage)		60788					25.1235						1
mucin (no phage)		71668	74895	66446	71362		29.6201	30.9538	27.4619	29.4937			1.17898	1.23207	1.09308	1.17395
LB + MOI 1		43055					17.7945						0.708281
Mucin + MOI 1		50587	65116	69845	79303		20.9074	26.9122	28.8667	32.7757			0.832187	1.0712	1.14899	1.30458
LB + MOI 100		7669					3.16957						0.12616
Mucin + MOI 100		11731	19929	16147	27267		4.84838	8.23659	6.6735	11.2694			0.192982	0.327844	0.265628	0.448559
LB (no phage)		74696					30.8716						1
mucin (no phage)		69890	78646	71892	82945		28.8853	32.5041	29.7127	34.2809			0.935659	1.05288	0.962461	1.11043
LB + MOI 1		47704					19.7159						0.638642
Mucin + MOI 1		72690	84332	71909	90146		30.0425	34.8541	29.7197	37.257			0.973144	1.129	0.962689	1.20684
LB + MOI 100		5467					2.25949						0.07319
Mucin + MOI 100		11762	18135	15043	20127		4.86119	7.49513	6.21722	8.31842			0.157465	0.242784	0.20139	0.269452
T4		Area covered in sample:
031722_3hr_T4	Total measured area	0.5% Mucin	1% Mucin	2% Mucin	4% Mucin	Percentage of growth within total measured area:	0.5% Mucin	1% Mucin	2% Mucin	4% Mucin		Fold Change relative to bacterial growth in LB alone:	0.5% Mucin	1% Mucin	2% Mucin	4% Mucin
LB (no phage)	241957	62933					26.01						1
mucin (no phage)		56852	69818	71552	90493		23.4967	28.8555	29.5722	37.4004			0.903373	1.1094	1.13696	1.43793
LB + MOI 1		42012					17.3634						0.667567
Mucin + MOI 1		43836	64660	61421	66713		18.1173	26.7238	25.3851	27.5723			0.69655	1.02744	0.975974	1.06006
LB + MOI 100		18725					7.73898						0.297539
Mucin + MOI 100		24911	29635	50768	58445		10.2956	12.248	20.9822	24.1551			0.395834	0.470898	0.806699	0.928686
LB (no phage)		74444					30.7675						1
mucin (no phage)		74530	69480	70861	62825		30.803	28.7158	29.2866	25.9654			1.00116	0.933319	0.95187	0.843923
LB + MOI 1		42208					17.4444						0.566977
Mucin + MOI 1		45541	61023	60450	65109		18.8219	25.2206	24.9838	26.9093			0.611748	0.819717	0.81202	0.874604
LB + MOI 100		19509					8.063						0.262063
Mucin + MOI 100		18720	18936	20025	62769		7.73691	7.82618	8.27626	25.9422			0.251464	0.254366	0.268994	0.843171
LB (no phage)		51005					21.0802						1
mucin (no phage)		64187	61398	61627	75544		26.5283	25.3756	25.4702	31.2221			1.25845	1.20376	1.20825	1.48111
LB + MOI 1		39068					16.1467						0.765964
Mucin + MOI 1		51486	57411	65827	56339		21.279	23.7278	27.2061	23.2847			1.00943	1.1256	1.2906	1.10458
LB + MOI 100		16507					6.82229						0.323635
Mucin + MOI 100		21233	27623	39902	44638		8.77553	11.4165	16.4914	18.4487			0.416293	0.541574	0.782315	0.875169
		Area covered in sample:
40622_T4	Total measured area	0.5% Mucin	1% Mucin	2% Mucin	4% Mucin	Percentage of growth within total measured area:	0.5% Mucin	1% Mucin	2% Mucin	4% Mucin		Fold Change relative to bacterial growth in LB alone:	0.5% Mucin	1% Mucin	2% Mucin	4% Mucin
LB (no phage)	221465	52151					23.5482						1
mucin (no phage)		63245	61738	59064	49857		28.5576	27.8771	26.6697	22.5124			1.21273	1.18383	1.13256	0.956012
LB + MOI 1		52386					23.6543						1.00451
Mucin + MOI 1		56161	57615	50098	53098		25.3589	26.0154	22.6212	23.9758			1.07689	1.10477	0.960634	1.01816
LB + MOI 100		15875					7.16818						0.304405
Mucin + MOI 100		7201	31691	40887	47981		3.25153	14.3097	18.4621	21.6653			0.13808	0.607678	0.784012	0.92004
LB (no phage)		64338					29.0511						1
mucin (no phage)		66476	61652	52810	62605		30.0165	27.8383	23.8458	28.2686			1.03323	0.958252	0.820821	0.973064
LB + MOI 1		57718					26.0619						0.897106
Mucin + MOI 1		55484	55503	52481	55065		25.0532	25.0617	23.6972	24.864			0.862383	0.862678	0.815708	0.855871
LB + MOI 100		9951					4.49326						0.154668
Mucin + MOI 100		15417	27529	43033	53877		6.96137	12.4304	19.4311	24.3275			0.239625	0.427881	0.668858	0.837406
LB (no phage)		55380					25.0062						1
mucin (no phage)		53174	56830	48541	44528		24.0101	25.6609	21.9181	20.1061			0.960166	1.02618	0.876508	0.804045
LB + MOI 1		50339					22.73						0.908974
Mucin + MOI 1		51403	53157	47818	45680		23.2104	24.0024	21.5917	20.6263			0.928187	0.959859	0.863453	0.824847
LB + MOI 100		10807					4.87978						0.195143
Mucin + MOI 100		4624	33068	33889	25329		2.08791	14.9315	15.3022	11.437			0.0834958	0.597111	0.611936	0.457367
		Area covered in sample:
40622_PhiX	Total measured area	0.5% Mucin	1% Mucin	2% Mucin	4% Mucin	Percentage of growth within total measured area:	0.5% Mucin	1% Mucin	2% Mucin	4% Mucin		Fold Change relative to bacterial growth in LB alone:	0.5% Mucin	1% Mucin	2% Mucin	4% Mucin
LB (no phage)	221465	60807					27.4567						1
mucin (no phage)		62357	61069	54607	50250		28.1566	27.575	24.6572	22.6898			1.02549	1.00431	0.898038	0.826385
LB + MOI 1		55281					24.9615						0.909122
Mucin + MOI 1		66818	54595	51774	54074		30.1709	24.6518	23.378	24.4165			1.09885	0.897841	0.851448	0.889273
LB + MOI 100		12136					5.47987						0.199582
Mucin + MOI 100		22891	16238	21813	21805		10.3362	7.33208	9.84941	9.8458			0.376453	0.267042	0.358725	0.358594
LB (no phage)		63060					28.474						1
mucin (no phage)		55467	62135	53698	58433		25.0455	28.0564	24.2467	26.3848			0.879591	0.985331	0.851538	0.926625
LB + MOI 1		56109					25.3354						0.889772
Mucin + MOI 1		68685	61831	50255	54145		31.0139	27.9191	22.6921	24.4486			1.0892	0.980511	0.796939	0.858627
LB + MOI 100		14369					6.48816						0.227862
Mucin + MOI 100		20496	19792	15569	25505		9.25474	8.93685	7.03	11.5165			0.325024	0.31386	0.246892	0.404456
LB (no phage)		66903					30.2093						1
mucin (no phage)		74558	60872	46306	62559		33.6658	27.4861	20.9089	28.2478			1.11442	0.909855	0.692136	0.93507
LB + MOI 1		66752					30.1411						0.997743
Mucin + MOI 1		61276	62136	53809	64685		27.6685	28.0568	24.2968	29.2078			0.915893	0.928748	0.804284	0.966848
LB + MOI 100		11328					5.11503						0.16932
Mucin + MOI 100		8877	22810	21010	20069		4.00831	10.2996	9.48683	9.06193			0.132685	0.340941	0.314037	0.299972
T4		Area covered in sample:
41522_T4	Total measured area	0.5% Mucin	1% Mucin	2% Mucin	4% Mucin	Percentage of growth within total measured area:	0.5% Mucin	1% Mucin	2% Mucin	4% Mucin		Fold Change relative to bacterial growth in LB alone:	0.5% Mucin	1% Mucin	2% Mucin	4% Mucin
LB (no phage)		250800					113.246						1
mucin (no phage)
LB + MOI 1		249473					112.647						0.994709
Mucin + MOI 1		221452	270830	296322	303193		99.9941	122.29	133.801	136.903			0.882982	1.07986	1.18151	1.2089
LB + MOI 100		131233					59.2568						0.523258
Mucin + MOI 100		156771	167412	227988	205672		70.7882	75.593	102.945	92.8689			0.625084	0.667512	0.909043	0.820064
LB (no phage)		243045					109.744						1
mucin (no phage)
LB + MOI 1		214793					96.9873						0.883758
Mucin + MOI 1		263490	249340	275025	265760		118.976	112.587	124.184	120.001			1.08412	1.0259	1.13158	1.09346
LB + MOI 100		135826					61.3307						0.558851
Mucin + MOI 100		168233	147292	199002	51638		75.9637	66.508	89.8571	23.3166			0.692189	0.606028	0.818787	0.212463
LB (no phage)		273341					123.424						1
mucin (no phage)
LB + MOI 1		250394					113.063						0.91605
Mucin + MOI 1		233740	338092	239669	279476		105.543	152.662	108.22	126.194			0.855122	1.23689	0.876813	1.02244
LB + MOI 100		142966					64.5547						0.523032
Mucin + MOI 100		156092	150848	228925	45902		70.4816	68.1137	103.368	20.7265			0.571052	0.551867	0.837507	0.167929
PhiX		Area covered in sample:
41522_PhiX	Total measured area	0.5% Mucin	1% Mucin	2% Mucin	4% Mucin	Percentage of growth within total measured area:	0.5% Mucin	1% Mucin	2% Mucin	4% Mucin		Fold Change relative to bacterial growth in LB alone:	0.5% Mucin	1% Mucin	2% Mucin	4% Mucin
LB (no phage)	1131016	254468					22.4991						1
mucin (no phage)
LB + MOI 1		167751					14.8319						0.659222
Mucin + MOI 1		248462	246698	229328	252086		21.968	21.8121	20.2763	22.2885			0.976398	0.969466	0.901206	0.990639
LB + MOI 100		97931					8.65868						0.384846
Mucin + MOI 100		106814	128157	97336	166967		9.44408	11.3311	8.60607	14.7626			0.419754	0.503627	0.382508	0.656141
LB (no phage)		298046					26.3521						1
mucin (no phage)
LB + MOI 1		250370					22.1367						0.840038
Mucin + MOI 1		221558	317481	306394	284361		19.5893	28.0704	27.0902	25.1421			0.743368	1.06521	1.02801	0.954084
LB + MOI 100		69226					6.12069						0.232266
Mucin + MOI 100		113463	146315	50629	151779		10.032	12.9366	4.47642	13.4197			0.38069	0.490914	0.16987	0.509247
LB (no phage)		291804					25.8002						1
mucin (no phage)
LB + MOI 1		327027					28.9144						1.12071
Mucin + MOI 1		297367	363664	337393	361682		26.292	32.1537	29.831	31.9785			1.01906	1.24626	1.15623	1.23947
LB + MOI 100		49767					4.4002						0.170549
Mucin + MOI 100		102362	202400	107961	95441		9.05045	17.8954	9.54549	8.43852			0.35079	0.693616	0.369978	0.327072
		Area covered in sample:
2022-04-01	Total measured area	1% Mucin				Percentage of growth within total measured area:	1% Mucin					Fold Change relative to bacterial growth in LB alone:	1% Mucin
LB (no phage)	77452	36630					47.2938						1
mucin (no phage)
LB + MOI 1
Mucin + MOI 1
LB + MOI 100		583					0.752724						0.0159159
Mucin + MOI 100		2341					3.02252						0.0639094
LB (no phage)		27665					35.7189						1
mucin (no phage)
LB + MOI 1
Mucin + MOI 1
LB + MOI 100		3170					4.09286						0.114585
Mucin + MOI 100		3004					3.87853						0.108585
LB (no phage)		28948					37.3754						1
mucin (no phage)
LB + MOI 1
Mucin + MOI 1
LB + MOI 100		459					0.592625						0.015856
Mucin + MOI 100		907					1.17105						0.031332
LB (no phage)		22489					29.036						1
mucin (no phage)
LB + MOI 1
Mucin + MOI 1
LB + MOI 100		2759					3.56221						0.122682
Mucin + MOI 100		1102					1.42282						0.0490017

## Sheet: Motility Plates
No Phage
Mucin Concentration:	0%	0.5%	1%	2%	4%
Distance in mm	20.7	15.8	19.9	12.9	13.4
	21.2	12.5	19.6	16.9	14.1
	14.5	16.1	17.3	13.5	15.2
	22.3	22.9	16.9	11.5	8.4
	26.1	14.2	18.9	12.4	9.7
	25.2	22.6	20.1	16.5	3.1
	25.5	22.2	20.3	14.1	7.6
	25.3	20.4	17.1	11.4	2.9
	21.5	21.4	16	10.3	3.7
	28.3		20.9	17.4	8.6
	21.5		19.5	14.2	8.5
	24.6		10.6	8.7
	26.6		11.5	5.9
	22.8		13.9	5.4
	27		16.4	9.8
	27		14.4	8.8
	25.7		20.3	19
			22.8	9.6
			16.9	9.6
